# Supplementary material for: Investigation on Precursor Aromas and Volatile Compounds During the Fermentation of Blackened Pear Vinegar
Source: Foods. 2025 Aug 21;14(16):2905. doi: 10.3390/foods14162905 (PMC12385226; doi:10.3390/foods14162905)
Supplement: Supplementary file 1 [file foods-14-02905-s001.zip]

Archive with 2 entries (2 files):
- Supplementary1.pdf
- Supplementary2.xlsx
