# Supplementary material for: Investigation on Precursor Aromas and Volatile Compounds During the Fermentation of Blackened Pear Vinegar
Source: Foods. 2025 Aug 21;14(16):2905. doi: 10.3390/foods14162905 (PMC12385226; doi:10.3390/foods14162905)
Supplement: Supplementary file 1 [file foods-14-02905-s001.zip › Supplementary2.xlsx]

## Sheet: Sheet1
volatile flavor compounds	nonvolatile flavor compounds	r
Acetic acid	Met	-0.928147
2,4-Dimethylbenzaldehyde	Ile	0.926243
Acetic acid	Thr	-0.911249
Ethanol	Thr	0.909654
Acetic acid	Pro	-0.888723
Citronellol	Thr	-0.882966
Citronellol	Gly	-0.870352
2,4-Dimethylbenzaldehyde	Pro	0.870127
Acetic acid	Gly	-0.867905
Ethanol	Glu	0.857438
Ethanol	Gly	0.85493
2,4-Dimethylbenzaldehyde	Met	0.854146
Ethanol	Ala	0.84667
Ethanol	Asp	0.845638
Citronellol	Met	-0.844667
2,4-Dimethylbenzaldehyde	Ala	0.836479
2,4-Dimethylbenzaldehyde	Asp	0.832788
2,4-Dimethylbenzaldehyde	Thr	0.832788
2,4-Dimethylbenzaldehyde	Gly	0.832788
2,4-Dimethylbenzaldehyde	Glu	0.829526
Isobutyric acid	Thr	-0.829471
2,4-Dimethylbenzaldehyde	Ser	0.827868
Ethanol	acetic acid	-0.825413
3-Ethylbenzaldehyde	Val	-0.822345
Ethyl phenylacetate	acetic acid	0.818337
Ethyl phenylacetate	Thr	-0.816834
Isobutyric acid	Ile	-0.815289
Isobutyric acid	Gly	-0.811734
Ethanol	Ile	0.809172
Phenethyl alcohol	Ile	-0.806823
Ethyl caprylate	Thr	-0.802272
Ethanol	Ser	0.799174
5-Hydroxymethylfurfural	Thr	-0.794655
Benzaldehyde	acetic acid	-0.790911
Isovaleric acid	Thr	-0.789593
Acetic acid	acetic acid	0.784719
Acetic acid	Asp	-0.783282
Nonanal	acetic acid	0.783058
Acetic acid	Ile	-0.78293
Isobutyric acid	Met	-0.777139
Ethyl caprylate	Ile	-0.773939
Phenethyl alcohol	Thr	-0.771296
Decanoic acid	Leu	-0.771155
Isobutyric acid	acetic acid	0.770397
Ethyl caprylate	Gly	-0.765101
Acetic acid	Ala	-0.764706
Ethyl caprylate	acetic acid	0.764463
Citronellol	Pro	-0.763334
Ethyl lactate	acetic acid	0.76268
2,4-Dimethylbenzaldehyde	tartaric acid	0.761613
Octanoic acid	Leu	-0.758906
Ethanol	Pro	0.757371
Nonanal	quinic acid	0.756841
Isovaleric acid	Met	-0.754981
Citronellol	Asp	-0.754726
5-Hydroxymethylfurfural	Met	-0.752764
Citronellol	Ala	-0.752623
Citronellol	acetic acid	0.752486
Hydroxyacetone	Met	-0.752213
1-Butanol	Leu	-0.7522
Isobutyric acid	Pro	-0.748942
Hexanoic acid	Ile	-0.747716
Acetic acid	Glu	-0.745483
Citronellol	Ile	-0.744858
3-Methyl-1-butanol	Ile	-0.743789
Ethanol	Met	0.741412
Isovaleric acid	acetic acid	0.739391
Hydroxyacetone	acetic acid	0.73914
1-Octanol	Leu	-0.737714
Ethyl phenylacetate	Met	-0.735766
Hydroxyacetone	Thr	-0.73507
Ethyl caprylate	Met	-0.731839
3-Methyl-1-butanol	Leu	-0.731783
Acetic acid	Ser	-0.731682
Ethyl lactate	Thr	-0.731398
Phenethyl alcohol	Gly	-0.731027
Citronellol	Glu	-0.729875
Citronellol	Ser	-0.729498
Ethyl Laurate	Ile	0.728119
5-Hydroxymethylfurfural	acetic acid	0.727374
3-Furaldehyde	Ile	0.724506
Ethyl phenylacetate	Gly	-0.723914
Octanoic acid	lactic acid	0.723426
2-Methyl-1-propanol	Leu	-0.715322
Acetoin	Leu	-0.715322
Phenethyl alcohol	Met	-0.713755
2-Methyl-1-propanol	lactic acid	0.706676
Acetoin	lactic acid	0.706676
Phenethyl alcohol	acetic acid	0.705579
Isoamyl acetate	acetic acid	0.705286
Isoamyl acetate	Gly	-0.703819
Benzaldehyde	citric acid	-0.703028
2-Ethyl-1-hexanol	malic acid	0.701501
Benzaldehyde	Thr	0.697892
Isovaleric acid	Pro	-0.69712
5-Hydroxymethylfurfural	Pro	-0.695072
Hydroxyacetone	Pro	-0.694563
Ethanol	tartaric acid	0.693023
Ethyl lactate	Met	-0.692124
Isoamyl acetate	Thr	-0.691684
Ethyl caprylate	Asp	-0.690759
Hexanoic acid	Met	-0.689997
2-Ethyl-1-hexanol	Cys	-0.689785
Nonanal	Phe	-0.688694
Hexanoic acid	lactic acid	0.688338
Hexanoic acid	Leu	-0.687661
2,4-Dimethylbenzaldehyde	Leu	0.686759
5-Hydroxymethylfurfural	Gly	-0.686405
2-Methyl-1-propanol	Ile	-0.686103
Acetoin	Ile	-0.686103
1-Butanol	Ile	-0.683395
Isobutyric acid	Asp	-0.681314
Citronellol	tartaric acid	-0.680271
Ethyl phenylacetate	Pro	-0.680045
Ethyl phenylacetate	Ile	-0.679607
Phenethyl alcohol	Pro	-0.679581
Benzaldehyde	Gly	0.678046
3-Furaldehyde	Pro	0.67649
Ethyl caprylate	Pro	-0.67526
Isovaleric acid	Gly	-0.673621
Nonanal	Met	-0.673334
Ethyl lactate	Gly	-0.67293
2-Methyl-1-propanol	Val	-0.672532
Acetoin	Val	-0.672532
Ethanol	Phe	0.671141
Ethyl Laurate	Pro	0.669841
1-Butanol	lactic acid	0.664945
2,4-Dimethylbenzaldehyde	acetic acid	-0.662759
5-Hydroxymethylfurfural	Asp	-0.661802
Benzoic acid	lactic acid	0.661157
Ethyl caprylate	Ser	-0.659783
Nonanal	Pro	-0.659593
3-Furaldehyde	Met	0.65949
Nonanal	Thr	-0.657718
Ethyl caprylate	Glu	-0.657025
Isovaleric acid	Asp	-0.656349
Ethyl Laurate	Met	0.656217
Isoamyl acetate	Met	-0.655756
Hexanoic acid	Pro	-0.653314
Nonanal	Ala	-0.651523
5-Hydroxymethylfurfural	Ala	-0.650731
3-Furaldehyde	Asp	0.64968
3-Furaldehyde	Thr	0.64968
3-Furaldehyde	Gly	0.64968
3-Furaldehyde	Ala	0.64968
3-Furaldehyde	Val	0.64968
3-Furaldehyde	lactic acid	-0.64968
3-Furanmethanol	lactic acid	0.649123
2,4-Dimethylbenzaldehyde	lactic acid	-0.647041
3-Furaldehyde	malic acid	-0.646837
Ethyl Laurate	Glu	0.646837
Ethyl Laurate	Asp	0.646503
Ethyl Laurate	Thr	0.646503
Ethyl Laurate	Gly	0.646503
Ethyl Laurate	Ala	0.646503
Ethyl Laurate	Val	0.646503
Ethyl Laurate	lactic acid	-0.646503
Phenethyl alcohol	Asp	-0.645328
Isovaleric acid	Ala	-0.645245
Hexanoic acid	Gly	-0.644995
Hexanoic acid	Thr	-0.642931
Butyric acid	Leu	-0.642702
3-Furaldehyde	Glu	0.64048
Ethyl Laurate	malic acid	-0.64048
Ethyl Laurate	quinic acid	-0.64015
Ethyl Laurate	Ser	0.64015
Isobutyric acid	Ala	-0.638536
2-Ethyl-1-hexanol	Arg	-0.638316
3-Furaldehyde	tartaric acid	0.637631
3-Furaldehyde	Ser	0.636973
3-Furaldehyde	quinic acid	-0.636973
Ethyl Laurate	tartaric acid	0.632861
Isobutyric acid	Ser	-0.632276
Ethyl phenylacetate	Asp	-0.632074
Decanoic acid	lactic acid	0.631751
Nonanal	Asp	-0.630873
